# Supplementary material for: Evaluation of Stress Tolerance and Fermentation Performance in Commercial Yeast Strains for Industrial Applications
Source: Foods. 2025 Jan 6;14(1):142. doi: 10.3390/foods14010142 (PMC11720210; doi:10.3390/foods14010142)
Supplement: Supplementary file 1 [file foods-14-00142-s001.zip]

Archive with 1 entries (1 files):
- foods-3362670-supplementary.pdf
